# Supplementary material for: The multi‐ethnic global lung initiative 2012 (GLI-2012) norms reflect contemporary adult's Algerian spirometry
Source: PLoS One. 2018 Sep 4;13(9):e0203023. doi: 10.1371/journal.pone.0203023 (PMC6122801; doi:10.1371/journal.pone.0203023)
Supplement: S1 File — (XLS) [file pone.0203023.s001.xls]

## Sheet: Sheet1
Sex	FEV1	FVC	FEV1/FVC	MMEF	Height	Weight	BMI	Z score FEV1	Z score FVC	z score FEV1/FVC	Z score MMEF	Age ranges	Height ranges
0	2.65	3.25	81.49	3	154	52.5	22.137	-0.77	-0.29	-0.8	-0.62	1	1
0	2.81	3.37	83.51	3.7	165.5	65	23.7311	-1.35	-1.22	-0.27	-0.01	1	2
0	2.79	3.13	89.09	3.36	158.5	43.4	17.2755	-0.96	-1.06	0.19	-0.5	1	1
0	3.03	3.95	76.51	3.35	165.5	64.1	23.4025	-1.03	-0.03	-1.57	-0.77	1	2
0	4.3	5.3	81.19	4.46	178	93.4	29.4786	0.86	1.08	-0.51	0.37	1	2
0	3.09	4.12	75.03	3.05	178	110	34.7178	-1.85	-0.97	-1.53	-1.36	1	2
0	3.7	4.36	84.74	4.68	175.5	74	24.0258	-0.47	-0.24	-0.54	0.29	1	2
0	2.54	3.01	84.21	3.11	166	88.4	32.0801	-2.08	-2.02	-0.16	-0.79	1	2
0	2.65	3.48	76.08	2.94	157.5	68.6	27.6543	-1.25	-0.14	-1.73	-1.04	1	1
0	3.62	4.5	80.58	5.5	166.5	66.2	23.8797	0.38	0.93	-0.95	0.2	1	2
0	4.03	4.53	88.88	5.35	174	72.2	23.8473	0.46	0.15	0.38	1.13	1	2
0	2.73	3.5	77.9	3.34	156.5	52.5	21.4354	-0.93	0.02	-1.49	-0.47	1	1
0	3.18	3.88	81.77	3.88	165	69.5	25.528	-0.43	-0.12	-0.56	0.15	1	2
0	3.75	4.37	85.81	4.88	164	63.5	23.6095	0.91	1.04	-0.43	1	1	2
0	3.36	4.15	81.1	3.82	173	66.2	22.119	-0.95	-0.44	-0.94	-0.47	1	2
0	2.79	3.23	86.37	4.24	156	68.1	27.9832	-0.64	-0.57	-0.13	0.79	1	1
0	3.43	4	85.84	4.76	156	54	22.1893	1.12	1.2	-0.34	1.32	1	1
0	2.68	3.44	77.95	3.49	155.5	47.5	19.6441	-0.98	0.04	-1.6	-0.28	1	1
0	3.16	3.76	84.14	4.31	165	62	22.7732	-0.6	-0.38	-0.43	0.47	1	2
0	2.75	3.41	80.75	3.99	155	61.8	25.7232	-0.49	-0.01	-0.78	0.74	1	1
0	3.58	4.28	83.72	3.98	171.5	71.8	24.4116	-0.16	-0.04	-0.29	-0.03	1	2
0	2.65	3.27	81.01	3.34	158.5	62.3	24.7987	-1.29	-0.75	-0.94	-0.45	1	1
0	2.72	3.59	75.82	3.15	161	82.5	31.8275	-1.14	-0.28	-1.37	-0.48	1	2
0	3.09	3.91	79.12	3.67	162.5	69.7	26.3953	-0.6	0.24	-1.36	-0.31	1	2
0	3.62	4.02	90.06	4.97	161.5	65	24.9212	0.96	0.55	0.49	1.33	1	2
0	3.23	3.6	89.73	4.73	162.5	50.6	19.1621	-0.11	-0.44	0.57	1.11	1	2
0	3.08	4.15	74.26	3.4	162.5	51.4	19.4651	-0.53	0.71	-1.75	-0.48	1	2
0	3.1	3.46	89.39	4.05	162	52.5	20.0046	-0.51	-0.59	0.07	0.14	1	2
0	2.88	3.41	84.51	4.11	168	72.4	25.6519	-1.44	-1.38	-0.14	0.3	1	2
0	3.2	3.93	81.63	3.71	152.5	61.5	26.4445	1.07	1.52	-0.78	0.41	1	1
0	3.68	4.07	90.52	4.16	170.5	61.7	21.2244	-0.01	-0.28	0.37	-0.07	1	2
0	3.55	4.35	81.53	4.02	169.5	59.5	20.7099	-0.15	0.3	-0.81	-0.07	1	2
0	3.03	3.76	80.43	3.18	153	58.9	25.1613	0.84	1.17	-0.59	0.08	2	1
0	2.92	3.42	85.42	3.98	165	55	20.202	-0.52	-0.83	0.53	0.81	2	2
0	2.93	3.75	78.11	3.19	162	66	25.1486	0.16	0.43	-0.52	0.28	2	2
0	2.75	3.68	74.74	2.53	152.5	62	26.6595	0.13	1.09	-1.37	-0.7	2	1
0	3.25	4.35	74.71	3.55	161.5	74.3	28.4868	0.9	1.64	-1.13	0.56	2	2
0	2.53	3.27	77.2	3.96	153.5	52.3	22.1965	-0.57	0.01	-0.94	1.15	2	1
0	3.11	3.95	78.65	3.7	153.5	68.5	29.0719	1.89	2.05	-0.44	1.29	2	1
0	3.2	4.31	75.78	3.7	164.5	80.5	29.7484	-0.13	0.87	-1.46	0.19	2	2
0	2.89	3.52	82.15	3.52	161	90	34.7209	0.16	0.04	0.12	0.7	2	2
0	2.78	3.31	83.8	3.89	151.5	68	29.6267	0.06	0.18	-0.24	0.85	2	1
0	3.24	4.42	73.42	3.29	162.5	77.4	29.3112	0.09	1.31	-1.66	-0.33	2	2
0	2.89	3.89	74.14	3.01	161	68	26.2336	0.07	0.79	-1.14	0.04	2	2
0	2.82	3.77	74.88	2.98	161	63	24.3046	0.22	0.78	-0.93	0.27	2	2
0	2.25	2.48	90.7	3.06	154.5	63	26.3927	-1.35	-1.98	1.43	0.14	2	1
0	2.87	3.7	77.49	3.58	161	61.5	23.7259	-0.01	0.37	-0.66	0.69	2	2
0	2.92	3.53	82.9	3.44	155	54.8	22.8096	0.5	0.49	-0.07	0.52	2	1
0	2.98	4.19	71.14	3.15	160.5	71.6	27.7948	-0.35	1.09	-1.91	-0.4	2	2
0	2.52	3.26	77.43	3.17	150.5	42	18.5428	0.19	0.64	-0.75	0.64	2	1
0	3.08	3.69	83.51	4.17	155	73.5	30.5931	0.69	0.72	-0.15	1.16	2	1
0	3.98	4.17	95.3	5.8	172.5	54.5	18.3155	0.88	-0.3	2.16	2.01	2	2
0	2.68	3.55	75.41	3.61	155.5	56.2	23.2421	0.26	0.83	-0.93	1.07	2	1
0	2.76	3.31	83.45	4.24	155.5	70.1	28.9906	0.19	0.04	0.19	1.56	2	1
0	2.67	3.35	79.71	3.23	155.5	57.5	23.7797	-0.02	0.18	-0.39	0.45	2	1
0	3.62	4.32	83.65	4.19	163	82.1	30.9007	1.3	1.14	0.04	0.92	2	2
0	3.2	4.44	72.22	4.24	167	94.4	33.8485	0.29	1.23	-1.41	1.2	2	2
0	2.78	3.59	77.51	3.52	160	58.5	22.8516	-0.88	-0.16	-1.15	0.02	2	1
0	2.81	3.76	74.88	3.01	155.5	67.5	27.9153	-0.06	0.88	-1.35	-0.17	2	1
0	2.76	3.51	78.63	3.69	156	52.2	21.4497	0.07	0.42	-0.61	0.89	2	1
0	2.13	2.73	78	2.24	156	68.2	28.0243	-1.47	-1.22	-0.56	-0.68	2	1
0	2.91	3.71	78.43	3.4	160	68	26.5625	-0.02	0.35	-0.65	0.35	2	1
0	3.16	4.03	78.57	3.75	163	71.5	26.9111	-0.14	0.45	-0.95	0.24	2	2
0	3.19	3.82	83.71	4.28	156	70	28.764	0.87	0.89	-0.15	1.23	2	1
0	2.27	3.07	73.85	3.88	150	62	27.5556	-0.27	0.44	-1.13	0.27	2	1
0	2.87	3.42	84.04	4.07	163	78.8	29.6586	-0.14	-0.41	0.43	1.19	2	2
0	3.13	3.76	83.49	4.97	164	73.4	27.2903	0.11	-0.02	0.14	1.84	2	2
0	3.02	3.67	82.28	4.46	167	89	31.9122	-0.51	-0.54	-0.01	1.2	2	2
0	3.79	4.35	87.14	4.15	174.5	76.5	25.1229	0.42	-0.08	0.77	0.49	2	2
0	2.81	3.67	76.44	3.99	166.5	69.2	24.9619	-0.88	-0.41	-0.85	0.82	2	2
0	2.49	3.25	76.39	3.5	157	76.5	31.0357	-0.82	-0.3	-0.9	0.64	2	1
0	2.72	3.53	77.13	4.1	165.4	83	30.3394	-0.59	-0.28	-0.6	1.26	2	2
0	2.77	3.43	80.72	3.73	164	80.3	29.8557	-0.19	-0.24	0.03	1.03	2	2
0	2.69	3.45	78.12	3.59	157.5	59.7	24.0665	0.3	0.53	-0.45	1.14	2	1
0	3.05	3.7	82.27	4.39	157.5	79	31.8468	1.16	0.95	0.19	1.84	2	1
0	2.67	3.4	78.43	3.63	165.5	83.7	30.5583	-1.34	-1	-0.68	0.31	2	2
0	2.92	4.06	71.86	2.94	159	61.5	24.3266	0.02	1.19	-1.63	-0.08	2	1
0	2.59	3.51	73.8	3.47	163.5	81.5	30.4875	-0.78	-0.14	-1.11	0.66	2	2
0	2.82	3.73	75.54	3.48	163.5	76.2	28.5049	-0.47	0.1	-0.97	0.44	2	2
0	2.29	2.76	82.84	3.14	142	62.5	30.9958	-0.03	0.16	-0.31	0.63	2	1
0	3.34	4.51	74.2	3.85	178.5	93.9	29.4706	-1.07	-0.25	-1.35	-0.04	2	2
0	2.71	3.57	75.94	2.93	158	75.4	30.2035	-0.2	0.39	-0.96	-0.01	2	1
0	3.05	3.76	81.11	3.81	158	66	26.4381	0.26	0.52	-0.48	0.64	2	1
0	2.88	3.64	79.22	3.04	165	60.6	22.259	-0.98	-0.56	-0.77	-0.59	2	2
0	2.83	3.54	79.99	3.67	163.5	71.5	26.7467	-0.77	-0.51	-0.5	0.4	2	2
0	1.74	2.4	72.64	2.39	158.5	58.1	23.1269	-1.39	-0.97	-0.87	0.94	3	1
0	1.85	2.52	73.55	2.73	158	76.7	30.7242	-1.14	-0.74	-0.78	0.89	3	1
0	2.56	3.29	77.88	3.2	158.5	83	33.0384	-0.12	0.11	-0.45	0.72	3	1
0	2.68	3.43	78.07	3.3	158.5	81.7	32.521	0.83	0.89	-0.23	1.25	3	1
0	2.88	3.68	78.18	3.83	159	83.7	33.1079	1.57	1.53	-0.16	1.9	3	1
0	3.07	3.59	85.49	4.11	158	84.6	33.8888	1.51	0.89	0.82	1.75	3	1
0	2.58	3.58	72.14	2.78	159	69	27.2932	-0.07	0.73	-1.27	0.24	3	1
0	2.09	2.67	78.23	2.58	157.9	77.9	31.2445	-0.2	-0.19	-0.06	0.87	3	1
0	2.72	3.37	80.65	3.17	157	64	25.9645	0.83	0.7	0.08	0.97	3	1
0	2.08	2.66	78.29	3.31	156	63.4	26.0519	-0.15	-0.12	-0.11	1.68	3	1
0	2.26	3.08	73.28	2.9	159.5	78.3	30.778	0.08	0.49	-0.73	1.13	3	1
0	2.3	3.09	74.21	3.05	159.5	63.7	25.0391	-0.51	-0.07	-0.8	0.77	3	1
0	2.93	3.54	82.73	3.63	156	80	32.8731	1.23	0.94	0.31	1.26	3	1
0	2.53	3.23	78.31	2.98	155.5	64	26.4679	1.24	1.18	-0.11	1.31	3	1
0	2.68	3.33	80.7	3.66	160	79.6	31.0937	0.5	0.38	0.09	1.8	3	1
0	2.41	3.24	74.37	2.22	155	47.6	19.8127	0.58	1	-0.74	0.21	3	1
0	2.73	3.58	76.19	2.94	155	72.5	30.1769	0.88	1.26	-0.68	0.62	3	1
0	2.53	3.19	79.41	3.91	160.5	65.3	25.3491	-0.23	-0.18	-0.15	1.54	3	2
0	2.78	3.69	75.41	3.15	160.5	86.7	33.6565	0.65	1.03	-0.7	0.99	3	2
0	1.93	2.47	78.4	3	155	77.6	32.2997	-1.66	-1.5	-0.43	0.59	3	1
0	2.39	3.14	76.22	2.69	154.5	75.2	31.5036	0.68	0.92	-0.47	0.88	3	1
0	1.84	2.29	80.52	2.29	139	47.2	24.4294	-0.04	0.02	-0.1	1.35	3	1
0	2.46	3.08	79.98	3.3	154.5	55.3	23.1669	1.17	0.99	0.11	1.72	3	1
0	2.49	3.02	82.44	2.94	154	73	30.7809	0.19	0.03	0.23	0.58	3	1
0	1.78	2.37	75.39	3.09	154	75.7	31.9194	-1.72	-1.58	-0.43	1.16	3	1
0	1.73	2.33	74.2	2.52	154	57.2	24.1187	-1.09	-0.76	-0.67	0.83	3	1
0	2.07	2.67	77.72	2.7	153.5	59.5	25.2523	0.15	0.22	-0.19	1.14	3	1
0	2.2	2.99	73.77	3.01	153	63	26.9127	0.18	0.68	-0.84	1.26	3	1
0	2.56	3.34	76.5	3.5	153	72	30.7574	1.56	1.66	-0.37	1.92	3	1
0	2.11	2.68	78.47	3.05	152.5	76	32.6794	-0.46	-0.35	-0.23	1.06	3	1
0	2.38	2.97	80.06	2.49	162.2	57.8	21.9698	0.29	0.1	0.23	0.66	3	2
0	2.54	3.49	72.83	2.7	162.5	62.9	23.8201	0.38	0.88	-0.86	0.69	3	2
0	2.08	2.9	71.47	2.29	152.5	56	24.0795	-0.52	0.21	-1.21	0.14	3	1
0	2.94	4	73.64	2.97	164.5	67.4	24.9074	0.69	1.24	-0.93	0.54	3	2
0	2.47	3.1	79.66	3.15	152	77.7	33.6305	0.53	0.57	-0.14	1.06	3	1
0	2.38	3.08	77.16	2.88	162.5	64.4	24.3882	-0.34	-0.2	-0.31	0	3	2
0	1.87	2.2	84.96	3.04	151.5	54.4	23.7014	-1.36	-1.69	0.7	0.91	3	1
0	2.8	3.56	78.59	3.39	151.5	66.3	28.8861	1.79	1.83	-0.27	1.43	3	1
0	2.42	3.01	80.38	3.34	151	66.5	29.1654	0.46	0.44	-0.05	1.29	3	1
0	2.03	2.7	75.29	2.52	164	73	27.1416	-1.62	-1.34	-0.67	0.08	3	2
0	1.92	2.44	78.67	2.61	150	66.6	29.6	-0.1	-0.07	-0.08	1.1	3	1
0	2.39	3.14	76.01	3.26	150	70	31.1111	0.88	1.19	-0.58	1.5	3	1
0	2.15	2.64	81.27	3.81	149.5	64.7	28.9482	0.7	0.46	0.3	2.41	3	1
0	1.69	2.19	77.1	2.5	149.5	64.8	28.993	-1.13	-0.95	-0.37	0.77	3	1
0	1.88	2.66	70.78	2.45	149	65	29.278	0	0.69	-1.09	1.01	3	1
0	1.72	2.1	81.73	2.81	147.5	54.5	25.0503	-0.61	-0.78	0.34	1.38	3	1
0	1.65	2.07	79.82	2.57	147.5	75.5	34.7027	-0.65	-0.69	0.07	1.2	3	1
0	2.16	2.75	78.41	3.05	142	59	29.2601	1.75	1.68	-0.13	1.95	3	1
0	2.14	2.81	76.06	2.93	158.5	76.5	30.4511	-0.66	-0.41	-0.5	0.9	3	1
0	2.01	2.64	76.28	2.12	146.5	58.1	27.0708	0.99	1.12	-0.35	0.81	4	1
0	2.18	3.02	72.14	2.99	150.5	59.5	26.269	1.41	1.8	-0.75	1.86	4	1
0	2	2.67	74.69	2.17	151	68.1	29.8671	0.76	0.94	-0.41	0.89	4	1
0	1.73	2.08	83.24	2.6	148	64.3	29.3554	-0.02	-0.37	0.61	1.44	4	1
0	2.14	2.6	82.47	2.91	152.5	56.2	24.1655	0.73	0.36	0.5	1.55	4	1
0	1.84	2.35	78.32	2.46	146.5	51.4	23.949	0.62	0.56	-0.02	1.37	4	1
0	2.07	2.77	74.85	2.6	163	80.2	30.1856	0.45	0.5	-0.26	1.34	4	2
0	2.05	2.5	81.82	3.27	153	59	25.204	1.58	0.96	0.59	2.41	4	1
0	2.65	3.57	74.22	2.57	168	82.2	29.1241	0.75	0.96	-0.48	0.74	4	2
0	2.3	3	76.5	3.19	153.5	48.4	20.5413	1.36	1.35	-0.21	1.92	4	1
0	2.35	3.05	77.05	2.64	156.5	73.5	30.0095	1.12	1.09	-0.16	1.19	4	1
0	1.87	2.42	77.32	2.33	150	75.9	33.7333	0.11	0.18	-0.19	0.96	4	1
0	1.72	2.24	76.81	2.4	143	44.8	21.9082	0.93	0.91	-0.16	1.59	4	1
0	2.24	2.71	82.46	3.61	156.5	70	28.5805	0.74	0.31	0.59	2.19	4	1
0	1.94	2.19	88.56	3.85	156.5	54.1	22.0886	-0.14	-0.84	1.44	2.44	4	1
0	1.73	1.91	90.59	2.95	140	68.5	34.949	0.81	-0.09	1.58	2.13	4	1
1	4.85	5.04	96.26	6.72	188	71.6	20.258	-0.61	-1.62	1.9	0.88	1	3
1	4.05	4.8	84.49	5.92	172.5	68	22.8523	-0.29	-0.44	0.2	1.3	1	2
1	5.05	5.88	85.82	5.54	183.5	66	19.6007	0.07	-0.14	0.18	0.2	1	3
1	4.48	5.46	81.97	5.27	173.6	79.6	26.4128	0.3	0.44	-0.28	0.63	1	2
1	5.43	7.37	73.67	6.25	194	76	20.1934	-0.27	0.68	-1.37	0.45	1	3
1	5.39	6.84	78.81	7.02	183	81.4	24.3065	0.74	1.29	-0.85	1.33	1	3
1	4.64	5.18	89.46	6.53	174.5	63.5	20.8537	0.35	-0.1	0.58	1.32	1	2
1	4.6	5.16	89.12	6.41	171.5	65	22.0996	0.62	0.21	0.48	1.38	1	2
1	4.69	5.81	80.8	6.44	181.5	86.5	26.2581	-0.33	-0.03	-0.55	1.02	1	3
1	4.73	5.64	83.88	5.53	171.5	71	24.1396	1.18	1.08	0.09	1.04	1	2
1	4.62	5.76	80.2	5.55	175	72.5	23.6735	0.27	0.82	-0.85	0.53	1	2
1	4.43	6.04	73.36	4.77	181	99.5	30.3715	-0.52	0.46	-1.45	0.09	1	3
1	3.6	5.01	71.97	3.78	175.5	59	19.1557	-1.66	-0.36	-1.95	-1.07	1	2
1	4.8	5.65	85	6.78	192	79.1	21.4572	-1.1	-1.32	0.26	0.85	1	3
1	4.5	5.96	75.53	4.66	180	83	25.6173	-0.55	0.4	-1.37	-0.41	1	2
1	4.17	5.29	78.83	5.3	175.5	74.8	24.2855	-0.48	-0.05	-0.73	0.59	1	2
1	4.03	4.86	82.97	4.67	175.5	59.1	19.1882	-0.98	-0.82	-0.34	-0.19	1	2
1	3.5	4.3	81.25	4.58	169.5	56	19.4917	-1.26	-1.06	-0.45	0.18	1	2
1	4.06	5.04	80.54	5.9	176	73.5	23.728	-0.87	-0.57	-0.57	0.92	1	2
1	3.96	5.53	71.68	4.16	169	88.5	30.9863	-0.4	1.09	-1.87	-0.32	1	2
1	4.75	5.84	81.37	7.55	178.5	68.5	21.4988	0.13	0.5	-0.65	1.87	1	2
1	3.4	3.98	85.27	4.77	166	78.1	28.3423	-1.33	-1.32	-0.1	0.28	1	2
1	4.69	5.71	82.14	5.54	189	110.7	30.9902	-0.87	-0.89	-0.09	0.23	1	3
1	4.66	5.72	81.35	5.67	166.5	61.9	22.3286	1.62	1.88	-0.41	1.32	1	2
1	4.86	5.73	84.89	5.73	178.5	61.5	19.3018	0.38	0.23	0.14	0.7	1	2
1	4.05	4.89	82.72	5.18	162.5	59.5	22.5325	0.58	0.83	-0.42	0.92	1	2
1	3.77	4.68	80.54	5.54	163.5	76.7	28.6919	-0.16	0.3	-0.71	1.2	1	2
1	4.37	5.85	74.74	4.65	168	83.5	29.5848	0.67	1.83	-1.44	0.26	1	2
1	4.68	5.61	83.5	6.12	187.5	101.01	28.7317	-0.66	-0.83	0.18	0.78	1	3
1	4.53	6.05	74.82	4.26	186	83	23.9912	-1.06	-0.19	-1.35	-0.91	1	3
1	4.37	5.21	83.84	5.34	167	66	23.6652	0.69	0.8	-0.24	0.81	1	2
1	4.01	5.19	77.23	5.25	185.5	60.3	17.5238	-0.92	-0.75	-0.4	0.76	2	3
1	4.83	6.41	75.35	5.68	178	88.7	27.9952	1.28	1.8	-0.83	1.29	2	2
1	4.63	6.11	75.75	4.35	177.5	96	30.4701	0.58	1.22	-0.96	0.05	2	2
1	4.16	5.63	73.89	5.13	177.5	101.5	32.2158	0.22	0.81	-0.95	1.04	2	2
1	4.19	5.24	79.88	5.21	177	66.4	21.1944	0.07	0.1	-0.12	0.94	2	2
1	3.86	4.88	79.05	4.93	178.5	87.3	27.3992	-1.13	-0.9	-0.54	0.34	2	2
1	3.17	4.03	78.6	4.55	166.5	78.5	28.3166	-0.57	-0.44	-0.23	1.15	2	2
1	4.59	5.74	80.07	5.63	185	102.1	29.832	-0.35	-0.25	-0.26	0.71	2	3
1	3.61	4.78	75.46	4.25	176.5	84.8	27.2211	-0.78	-0.39	-0.72	0.38	2	2
1	3.64	4.86	74.91	4.21	178.5	89.1	27.9641	-0.73	-0.34	-0.71	0.42	2	2
1	3.03	3.76	80.63	4	166	86.2	31.2818	-0.86	-0.9	0.06	0.68	2	2
1	4.58	5.7	80.3	6.13	176	79.6	25.6973	0.68	0.79	-0.22	1.51	2	2
1	3.79	4.95	76.59	5.85	176	73	23.5666	-0.27	0	-0.51	1.68	2	2
1	3.51	4.64	75.66	3.89	164	71.3	26.5095	0.34	0.84	-0.79	0.58	2	2
1	3.74	4.98	75.05	4.91	184.5	82.1	24.1185	-1.19	-0.86	-0.7	0.64	2	3
1	4.61	5.77	79.94	5.04	176	77.1	24.8902	1.2	1.14	-0.05	0.97	2	2
1	3.44	4.37	78.7	4.91	170	94.3	32.6298	-0.91	-0.66	-0.51	0.87	2	2
1	4.39	6.08	72.26	4.4	179	98.8	30.8355	-0.1	0.95	-1.5	-0.01	2	2
1	3.86	5.06	76.39	5.82	170	60	20.7612	0.03	0.56	-0.86	1.62	2	2
1	4.9	5.83	84.07	7.53	179.5	98.7	30.6329	0.77	0.5	0.38	2.24	2	2
1	4.46	5.7	78.33	5.06	170.5	81.8	28.1387	1.3	1.6	-0.51	1.04	2	2
1	3.73	4.84	77.06	4.17	170.5	86.8	29.8587	-0.67	-0.11	-0.95	-0.03	2	2
1	2.89	3.61	80.06	4.01	158	69.1	27.6799	-0.48	-0.39	-0.15	0.94	2	1
1	2.91	3.52	82.54	4.12	163	91	34.2504	-0.95	-1.11	0.34	0.82	2	2
1	3.35	4.42	75.85	3.97	165.5	81.8	29.8646	-0.93	-0.24	-1.17	0.01	2	2
1	3.89	4.66	83.48	5.55	171	89.5	30.6077	-0.13	-0.3	0.27	1.3	2	2
1	3.86	4.82	79.98	4.6	175	83	27.102	-0.34	-0.31	-0.09	0.57	2	2
1	4.77	5.62	84.91	6.35	175	102.4	33.4367	1.37	0.88	0.68	1.8	2	2
1	4.36	5.21	83.67	6.01	175	74	24.1633	0.36	0.13	0.35	1.46	2	2
1	4.67	5.78	80.72	5.85	181	94	28.6927	0.14	0.22	-0.2	0.99	2	3
1	3.77	5.13	73.56	3.91	181	90.1	27.5022	-0.79	-0.26	-0.95	0.02	2	3
1	3.65	4.67	78.24	4.29	163	71	26.7229	0.91	1.1	-0.36	1.05	2	2
1	3.4	4.15	81.9	5.55	159	64.3	25.4341	0.42	0.38	0.04	2.02	2	1
1	4.7	6.45	72.88	4.88	171.5	64.5	21.9296	1.61	2.67	-1.37	0.81	2	2
1	4.23	5.72	74.02	4.61	182	105.01	31.7021	-0.28	0.31	-1	0.36	2	3
1	3.78	4.93	76.54	4.98	183	109.1	32.5779	-1.36	-1.06	-0.68	0.45	2	3
1	5.51	7.57	72.79	6.61	194.5	93.8	24.795	1.24	2.3	-1.38	1.39	2	3
1	3.25	4.49	72.36	3.94	172	72	24.3375	-1.3	-0.55	-1.36	0.1	2	2
1	4.89	6.55	74.74	4.79	183	81.2	24.2468	0.42	1.16	-1.09	0.19	2	3
1	3.46	4.5	76.74	3.78	165	86.7	31.8457	0.29	0.6	-0.5	0.58	2	2
1	3.98	4.83	82.37	5.56	173.5	98.2	32.6221	0.47	0.16	0.48	1.64	2	2
1	4.15	4.94	84.04	5.59	173	72.5	24.224	-0.12	-0.25	0.16	1.05	2	2
1	4.22	5.14	82.2	5.61	184	103.3	30.5116	-0.81	-0.94	0.15	0.79	2	3
1	3.06	3.98	76.97	3.8	163.5	85.8	32.0961	-1.15	-0.67	-0.89	0.12	2	2
1	2.92	3.93	74.34	4	173	89.5	29.9041	-0.55	-0.36	-0.37	1.26	3	2
1	2.71	3.84	70.67	3.95	173	92.2	30.8062	-1.85	-1.22	-1.28	0.57	3	2
1	4.01	5.18	77.34	3.96	172.5	74.9	25.1712	1.73	1.65	0.04	1.23	3	2
1	3.17	3.65	86.79	4.25	173.5	96.5	32.0574	-0.14	-0.88	1.44	1.42	3	2
1	3.87	4.78	80.91	5.54	173.5	91.8	30.4961	0.61	0.36	0.37	1.89	3	2
1	3.26	4.29	75.93	4.23	172.5	90.5	30.4138	0.09	0.19	-0.17	1.41	3	2
1	2.8	3.7	75.57	3.26	163	68.5	25.7819	0.26	0.39	-0.2	1.11	3	2
1	3.6	4.48	80.3	6.38	172.5	90	30.2457	0.43	0.2	0.35	2.68	3	2
1	3.52	4.47	78.84	4.6	174	83.2	27.4805	-0.27	-0.27	-0.02	1.11	3	2
1	3.15	4.17	75.5	4.14	174	88.4	29.198	-1.14	-0.84	-0.58	0.64	3	2
1	3.05	3.65	83.65	3.74	164.5	60	22.1727	0.01	-0.41	0.76	1.02	3	2
1	3.03	4.01	75.45	4.7	174.5	84	27.586	-0.75	-0.61	-0.29	1.55	3	2
1	4.46	6.22	71.6	5.1	185.5	96.9	28.1602	0.54	1.15	-0.93	1.15	3	3
1	3.4	4.63	73.56	4.61	171.5	74.8	25.4316	0.76	1.06	-0.43	1.92	3	2
1	3.21	4.35	73.88	3.92	174.5	63.6	20.8865	-0.2	0.08	-0.47	1.08	3	2
1	3	3.98	75.42	3.55	175	51.6	16.849	-1.53	-1.26	-0.6	0.09	3	2
1	3.08	3.69	83.52	5.14	171.5	96	32.6395	-0.74	-1.13	0.78	1.74	3	2
1	3.32	4.76	69.66	3.48	171	77.1	26.3671	0.48	1.21	-0.97	0.92	3	2
1	3.51	4.5	77.92	5.03	171	68.8	23.5286	0.98	0.86	0.15	2.2	3	2
1	3.02	4.07	74.33	3.89	171	87.7	29.9921	-0.79	-0.43	-0.64	0.82	3	2
1	3.22	4.18	77.09	4.63	171	86.8	29.6843	-0.36	-0.24	-0.21	1.42	3	2
1	3.12	3.87	80.79	4.61	164.5	78.3	28.9354	-0.42	-0.47	0.1	1.33	3	2
1	3.96	5.26	75.16	4.3	170	86.8	30.0346	1.15	1.5	-0.56	1.06	3	2
1	2.84	3.75	75.82	3.74	170	98.4	34.0484	-1.1	-0.89	-0.43	0.71	3	2
1	3.15	3.95	79.91	4.87	176	79	25.5036	-0.67	-0.86	0.33	1.59	3	2
1	3.9	5.18	75.27	3.9	170	84.5	29.2388	1.72	1.9	-0.29	1.22	3	2
1	3.21	4.2	76.32	4.35	176	89	28.7319	-1	-0.84	-0.34	0.88	3	2
1	4.65	6.03	77.06	7.18	176	76.7	24.7611	2.32	2.25	-0.08	2.72	3	2
1	3.58	4.34	82.48	5.3	176	91.9	29.6681	0.78	0.22	0.85	2.3	3	2
1	3.3	4.35	75.82	3.52	162	53.3	20.3094	1.47	1.63	-0.21	1.33	3	2
1	3.05	3.65	83.53	4.73	165	75.2	27.6217	-0.48	-0.8	0.64	1.5	3	2
1	2.94	4.06	72.34	4.17	169	72.5	25.3843	-0.07	0.33	-0.61	1.62	3	2
1	3.72	4.67	79.75	4.39	168.5	73	25.7112	0.72	0.65	0.07	1.14	3	2
1	3.58	4.78	74.9	4.8	176.5	96	30.8164	-0.25	0.06	-0.53	1.26	3	2
1	3.23	4.13	78.18	4.53	167.5	86.5	30.8309	-0.47	-0.32	-0.26	1.14	3	2
1	3.26	4.23	76.95	5.34	160.5	61.5	23.874	1.15	1.27	-0.19	2.61	3	2
1	2.61	3.58	73.06	2.98	167	83.8	30.0477	-0.42	-0.14	-0.49	0.78	3	2
1	3.09	3.93	78.66	4.26	167	87.5	31.3744	0.48	0.35	0.21	1.79	3	2
1	2.23	2.77	80.72	3.85	155.5	62.6	25.8889	-0.51	-0.72	0.35	1.89	3	1
1	3.63	4.71	77.05	5.02	167	57	20.4382	1.58	1.57	-0.04	2.29	3	2
1	3.34	4.6	72.68	3.7	166.5	63.1	22.7615	0.34	0.95	-0.89	0.82	3	2
1	4.42	5.68	77.74	4.94	166.5	65.8	23.7354	2.45	2.53	-0.3	1.55	3	2
1	3.02	4	75.45	4.12	166.5	61.5	22.1843	-0.14	0.09	-0.39	1.43	3	2
1	2.87	3.81	75.18	4.03	159.5	74.5	29.2843	0.25	0.56	-0.45	1.58	3	1
1	2.56	3.34	76.53	3.65	166	79.4	28.8141	-0.79	-0.75	-0.13	1.19	3	2
1	3.4	4.17	81.56	4.45	158	55.5	22.232	1.86	1.5	0.43	2.05	3	1
1	3.8	5.05	75.11	4.38	179	92.4	28.8381	0.19	0.4	-0.36	1.04	3	2
1	3.95	5.22	75.67	4.07	179	88.4	27.5897	0.42	0.6	-0.32	0.75	3	2
1	2.93	3.76	77.87	4.4	166	74.7	27.1084	-0.83	-0.69	-0.25	1.21	3	2
1	3.3	3.98	82.91	4.66	165.5	66.1	24.1327	0.73	0.27	0.72	1.91	3	2
1	3.49	4.05	86.27	5.5	165.5	82.4	30.0837	0.46	-0.15	1.09	2.06	3	2
1	3.77	5.04	74.79	6.16	180	86.5	26.6975	-0.47	-0.11	-0.64	1.88	3	2
1	3.67	4.62	79.53	4.64	181	104.3	31.8366	0.06	-0.18	0.37	1.37	3	3
1	2.82	3.92	71.98	2.81	181	97.4	29.7305	-1.85	-1.5	-0.86	-0.41	3	3
1	3.4	4.8	70.91	3.97	165.5	60.2	21.9786	1.34	2.02	-0.82	1.61	3	2
1	3.3	4.11	80.35	4.33	165.5	80.8	29.4995	0.56	0.37	0.29	1.54	3	2
1	3.42	4.34	78.83	5.11	159	69.9	27.6492	1.25	1.3	-0.12	2.18	3	1
1	3.69	4.78	77.24	3.4	165.5	57.3	20.9199	0.89	1.12	-0.39	0.31	3	2
1	2.99	4.11	72.87	3.74	172	70.7	23.8981	-0.08	0.23	-0.5	1.26	3	2
1	2.67	3.25	82.09	3.67	166	50.5	18.3263	0.54	-0.02	0.8	1.9	4	2
1	2.47	3.12	79.11	3.98	165	72.8	26.7401	-0.4	-0.63	0.34	1.85	4	2
1	3.71	5.3	70	4.24	177.5	82.7	26.2488	1.07	1.65	-0.74	1.59	4	2
1	2.5	3.59	69.73	2.92	169	50.3	17.6114	-0.13	0.27	-0.64	1.11	4	2
1	3.1	3.24	95.54	5.91	161	60.3	23.263	2.15	0.45	2.42	3.8	4	2
1	2.56	3.3	77.61	5.16	169	83.3	29.1656	-0.15	-0.35	0.25	2.82	4	2
1	2.65	3.46	76.66	3.64	170.5	57.6	19.8141	-0.27	-0.37	0.09	1.48	4	2
1	3.08	4.04	76.23	5.61	171.5	81.1	27.5735	0.71	0.62	0.1	3	4	2
1	3.48	4.29	80.96	4.89	164.5	65.6	24.2422	2.26	1.69	0.62	2.71	4	2
1	2.61	3.43	75.97	3.81	162.5	62.4	23.6308	0.04	0.1	-0.1	1.74	4	2
1	2.2	3.06	71.79	2.62	149	50.4	22.7017	0.69	1.15	-0.57	1.36	4	1
1	2.71	3.51	77.06	3.97	173.5	61	20.2643	-0.47	-0.62	0.17	1.59	4	2
1	3.15	4.1	76.93	4.46	164	80.6	29.9673	1.46	1.38	0.07	2.38	4	2
1	3.09	3.8	81.29	4.27	163	67.4	25.3679	1.31	0.86	0.61	2.21	4	2
1	2.25	2.9	77.46	2.48	163.5	60.5	22.6318	-0.42	-0.59	0.21	0.75	4	2
1	2.71	3.51	77.13	3.28	158	67.2	26.9188	1.2	1.1	0.12	1.72	4	1
